# Supplementary material for: Forecasting levels of serum 25-hydroxyvitamin D based on dietary intake, lifestyle and personal determinants in a sample of Southern Europeans
Source: Br J Nutr. 2023 Apr 11;130(10):1814–22. doi: 10.1017/S0007114523000946 (PMC10587381; doi:10.1017/S0007114523000946)
Supplement: Supplementary file 1 [file S0007114523000946sup001.zip]

Archive with 5 entries (5 files):
- S0007114523000946supp001.docx
- S0007114523000946supp002.docx
- S0007114523000946supp003.pdf
- S0007114523000946supp004.docx
- S0007114523000946supp005.docx
